# Supplementary material for: Reelin Deficiency and Synaptic Impairment in the Adolescent Prefrontal Cortex Following Initial Synthetic Cannabinoid Exposure
Source: Biol Psychiatry Glob Open Sci. 2024 Nov 28;5(2):100426. doi: 10.1016/j.bpsgos.2024.100426 (PMC11804564; doi:10.1016/j.bpsgos.2024.100426)
Supplement: Key Resources Table [file mmc2.xlsx]

## Sheet: Key Resources Table
KEY RESOURCES TABLE
Resource Type	Specific Reagent or Resource	Source or Reference	Identifiers	Additional Information
Add additional rows as needed for each resource type	Include species and sex when applicable.	Include name of manufacturer, company, repository, individual, or research lab. Include PMID or DOI for references; use “this paper” if new.	Include catalog numbers, stock numbers, database IDs or accession numbers, and/or RRIDs. RRIDs are highly encouraged; search for RRIDs at https://scicrunch.org/resources.	Include any additional information or notes if necessary.
Antibody	Mouse monoclonal G10 anti-Reelin	Millipore	Millipore Cat# MAB5364, RRID:AB_2179313
Antibody	Goat anti-mouse IgG Alexa 568	Invitrogen ThermoFisher Scientific	Thermo Fisher Scientific Cat# A-11031, RRID:AB_144696
Chemical Compound or Drug	WIN 55,212-2 mesylate	NIMH
Chemical Compound or Drug	SR141716A	NIMH
Chemical Compound or Drug	Dimethyl Sulfoxide (DMSO)	SIGMA	Cat# D8418
Chemical Compound or Drug	Cremophor EL	EMD Millipore	Cat# 238470
Chemical Compound or Drug	PBS Tablets	Gibco Life Technologies	Cat# 18912-014
Chemical Compound or Drug	Antigenfix	DiaPath	Cat# P0016
Chemical Compound or Drug	Triton X100	SIGMA	Cat# X100
Chemical Compound or Drug	Bovine Serum Albumin	SIGMA	Cat# A3294
Chemical Compound or Drug	Hoechst 33342	Invitrogen ThermoFisher Scientific	Cat# H21492
Chemical Compound or Drug	Aqua-Poly/Mount	Polysciences, Inc	Cat# 18606
Chemical Compound or Drug	NaCl	SIGMA	S7653
Chemical Compound or Drug	KCl	SIGMA	P4504
Chemical Compound or Drug	MgCl2	SIGMA	M2670
Chemical Compound or Drug	CaCl2	SIGMA	C3881
Chemical Compound or Drug	NaHCO3	SIGMA	S5761
Chemical Compound or Drug	NaH2PO4	SIGMA	S9638
Chemical Compound or Drug	Glucose	SIGMA	G8270
Chemical Compound or Drug	Picrotoxin	SIGMA	P1675
Chemical Compound or Drug	SR95531 (Gabazine)	SIGMA	S106
Chemical Compound or Drug	6-cyano-7-nitroquinoxaline-2,3-dione (CNQX)	NIMH	C-920
Chemical Compound or Drug	ProLong Diamond Antifade mounting medium	Thermo Fisher scientific	P36961
Chemical Compound or Drug	Carprofen (Rimadyl Injectable)	Zoetis France SAS	RIM011
Chemical Compound or Drug	Lidocaine/ Prilocaine 5% cream	Biogaran or Zentiva
Commercial Assay Or Kit	Rneasy Plus Kit for RNA Isolation	Qiagen	Cat# 74134
Commercial Assay Or Kit	RevertAid First Strand cDNA Synthesis Kit	ThermoFisher	Cat# K1622
Commercial Assay Or Kit	RNAscope Fluorescent Multiplex Kit	ACDbio	Cat# 320850
Organism/Strain	Mouse: B6C3Fe a/a-Relnrl/J, male	Jackson Laboratory	RRID:IMSR_JAX:000235
Organism/Strain	Mouse: C57BL/6JRj, male	Janvier Labs	RRID:IMSR_RJ:C57BL-6JRJ
Peptide, Recombinant Protein	Recombinant Mouse Reelin	R&D Systems	3820-MR-025
Sequence-Based Reagent	Taqman Primers: Reln (Mm00465200_m1)	ThermoFisher	Mm00465200_m1
Sequence-Based Reagent	Grin1 (Mm00433790_m1)	ThermoFisher	Mm00433790_m1
Sequence-Based Reagent	Grin2a (Mm00433802_m1)	ThermoFisher	Mm00433802_m1
Sequence-Based Reagent	Grin2b (Mm00433820_m1)	ThermoFisher	Mm00433820_m1
Sequence-Based Reagent	Grin2d (Mm00433822_m1)	ThermoFisher	Mm00433822_m1
Sequence-Based Reagent	RNAscope probes: Mm-reln-C3	ACDbio	Cat# 405981-C3
Sequence-Based Reagent	Mm-npy-C2	ACDbio	Cat# 313321-C2
Sequence-Based Reagent	Mm-calb2	ACDbio	Cat# 313641
Sequence-Based Reagent	Mm-pvalb	ACDbio	Cat# 421931
Sequence-Based Reagent	Mm-sst-C2	ACDbio	Cat# 404631-C2
Sequence-Based Reagent	Mm-slc17a7	ACDbio	Cat# 481851
Sequence-Based Reagent	Mm-slc32a1-C2	ACDbio	Cat# 319191-C2
Sequence-Based Reagent	Mm-cnr1	ACDbio	Cat# 420721
Sequence-Based Reagent	Mm-cck-C2	ACDbio	Cat# 402271-C2
Software; Algorithm	FactoMineR package in R	R version 4.2.2.	FactoMineR (RRID:SCR_014602)
Software; Algorithm	GraphPad Prism 10.3.1	GraphPad Software, La Jolla, CA, USA	GraphPad Prism (RRID:SCR_002798)
Software; Algorithm	Axograph 1.7.6.	Axograph.com	Axograph (RRID:SCR_014284)
